# Supplementary material for: Dataset on controlled production of polyhydroxyalkanoate-based microbead using double emulsion solvent evaporation technique
Source: Data Brief. 2019 Jan 17;23:103675. doi: 10.1016/j.dib.2019.01.023 (PMC6369325; doi:10.1016/j.dib.2019.01.023)
Supplement: Supplementary file 1 — Supplementary material [file mmc1.zip]

Archive with 5 entries (5 files):
- Conflict Disclosure Form - 1.pdf
- Conflict Disclosure Form - 2.pdf
- Conflict Disclosure Form - 3.pdf
- Conflict Disclosure Form - 4.pdf
- Conflict Disclosure Form - 5.pdf
